# Supplementary material for: Factors Associated with Sleep Problems in Children with ADHD: Focusing on Emotional Regulation, Emotional Intensity and Internalizing Symptoms
Source: Behav Sci (Basel). 2026 Mar 10;16(3):404. doi: 10.3390/bs16030404 (PMC13024508; doi:10.3390/bs16030404)
Supplement: Supplementary file 1 [file behavsci-16-00404-s001.zip]

Archive with 1 entries (1 files):
- behavsci-4125837-supplementary.pdf
